# Supplementary material for: Identification of Peptoniphilus vaginalis-Like Bacteria, Peptoniphilus septimus sp. nov., From Blood Cultures in a Cervical Cancer Patient Receiving Chemotherapy: Case and Implications
Source: Front Cell Infect Microbiol. 2022 Jul 8;12:954355. doi: 10.3389/fcimb.2022.954355 (PMC9307962; doi:10.3389/fcimb.2022.954355)
Supplement: Supplementary file 7 [file Table_3.xlsx]

## Sheet: Sheet1
Table SX. OrthoANIu results for strain SAHP1 with other reference strains.
	SAHP1	KhD-2	NCTC13076	FDAARGOS1136	NCTC3077	JC401	SIT15	JC140	EL1	MSJ-1	NCTC13149	KHD4	ph1	DSM27563	chDCB134	NCTC11088	DSM20463	FDARRGOS1135	Kh-D5	1804121828	FDAARGOS1538
SAHP1	100	91.93	88.34	88.58	88.37	83.44	83.48	81.71	79.37	76.33	74.59	72.69	75.01	70.17	69.74	70.38	72.51	72.11	73.08	74.75	72.45
KhD-2	91.93	100	87.68	87.62	87.65	83.12	82.96	80.91	78.75	75.4	72.09	72.45	72.28	70.58	69.27	69.78	73.1	73.18	70.23	69.76	66.98
NCTC13076	88.34	87.68	100	99.91	96.86	83.8	84.1	81.68	79.19	76.96	75.23	71.59	75.5	70.56	70.17	70.85	72.05	72.16	74.43	71	77.11
FDAARGOS1136	88.58	87.62	99.91	100	96.82	84.1	84.08	81.44	79.13	76.73	75.13	71.52	75.38	70.42	69.84	70.5	72.79	72.48	73.74	70.53	75.88
NCTC13077	88.37	87.65	96.86	96.82	100	83.9	83.72	80.83	78.54	75.57	72.52	71.53	71.5	70.06	69.67	69.89	70.13	70.66	72.31	71.59	68.67
JC401	83.44	83.12	83.8	84.1	83.9	100	96.67	81.84	80.41	76.9	72.39	71.34	71.67	70.66	70.18	69.89	70.78	71.04	69.66	67.48	73.06
SIT15	83.48	82.96	84.1	84.08	83.72	96.67	100	81.91	80.48	77.14	72.74	71.16	71.86	70.42	69.78	69.66	70.91	71.15	73.45	69.06	73.68
JC140	81.71	80.91	81.68	81.44	80.83	81.84	81.91	100	81.83	77.3	74.76	71.89	73.51	70.33	70.28	71.6	72.95	72.93	70.51	70.82	73.32
EL1	79.37	87.68	79.19	79.13	78.54	80.41	80.48	81.83	100	77.42	73.38	72.65	73.83	70.33	70.28	70.39	71.26	71.47	75.04	76.62	73.02
MSJ-1	76.33	87.62	76.96	76.73	75.57	76.9	77.14	77.3	77.42	100	73.25	71.07	74.39	70.75	69.83	69.69	72.28	71.97	70.99	67.77	76.26
NCTC13149	74.59	87.65	75.23	75.13	72.52	72.39	72.74	74.76	73.38	73.25	100	74.92	75.17	69.77	69.84	72.02	73.97	73.43	78.14	74.72	80
KHD4	72.69	83.12	71.59	71.52	71.53	71.34	71.16	71.89	72.65	71.07	74.92	100	72.36	69.74	69.78	70.21	71.75	72	71.98	73.47	69.91
ph1	75.01	82.96	75.5	75.38	71.5	71.67	71.86	73.51	73.83	74.39	75.17	72.36	100	71.25	70.78	70.86	73.7	72.57	79.46	76.79	77.15
DSM27563	70.17	70.58	70.56	70.42	70.06	70.66	70.42	70.33	70.33	70.75	69.77	69.74	71.25	100	73.01	71.01	71.04	71.11	68.1	67.18	66.81
chDCB134	69.74	69.27	70.17	69.84	69.67	70.18	69.78	70.28	70.28	69.83	69.84	69.78	70.78	73.01	100	71.37	71.39	71.48	70.26	67.13	67.51
NCTC11088	70.38	69.78	70.85	70.5	69.89	69.89	69.66	71.6	70.39	69.69	72.02	70.21	70.86	71.01	71.37	100	83.32	83.5	70.31	68.21	70.36
DSM20463	72.51	73.1	72.05	72.79	70.13	70.78	70.91	72.95	71.26	72.28	73.97	71.75	73.7	71.04	71.39	83.32	100	99.96	69.91	69.64	75.96
FDARRGOS1135	72.11	73.18	72.16	72.48	70.66	71.04	71.15	72.93	71.47	71.97	73.43	72	72.57	71.11	71.48	83.5	99.96	100	69.73	69.64	75.35
Kh-D5	73.08	70.23	74.43	73.74	72.31	69.66	73.45	70.51	75.04	70.99	78.14	71.98	79.46	68.1	70.26	70.31	69.91	69.73	100	74.43	73.6
1804121828	74.75	69.76	71	70.53	71.59	67.48	69.06	70.82	76.62	67.77	74.72	73.47	76.79	67.18	67.13	68.21	69.64	69.64	74.43	100	68.7
FDAARGOS1538	72.45	66.98	77.11	75.88	68.67	73.06	73.68	73.32	73.02	76.26	80	69.91	77.15	66.81	67.51	70.36	75.96	75.35	73.6	68.7	100

## Sheet: Sheet2
Supplementary Table 3. OrthoANIu results (%) for paired strains.
Strain	P. septimus (SAHP1)	P. vaginalis (KHD2)	P. harei (NCTC 13076)	P.harei (FDAARGOS1136)	P. harei (NCTC 13077)	P. timonensis (JC401)	P. phoceensis (SIT15)	P. senegalensis (JC140)	P. lacydonensis (EL1)	P. ovalis (MSJ-1)	P lacrimalis (NCTC13149)	P. raoultii (KHD4)	P. obesi (ph1)	P. stercorisuis (DSM 27563)	P. mikwangii (ChDCB134)	P. indolicus (NCTC11088)	P. asaccharolyticus (DSM20463)	P. asaccharolyticus (FDAARGOS1135)	P. pacaensis (Kh-D5)	P. nemausensis (1804121828)	Anaerococcus degeneri (FDAARGOS1538)
P. septimus (SAHP1)	100	91.93	88.34	88.58	88.37	83.44	83.48	81.71	79.37	76.33	74.59	72.69	75.01	70.17	69.74	70.38	72.51	72.11	73.08	74.75	72.45
P. vaginalis (KHD2)	91.93	100	87.68	87.62	87.65	83.12	82.96	80.91	78.75	75.4	72.09	72.45	72.28	70.58	69.27	69.78	73.1	73.18	70.23	69.76	66.98
P. harei (NCTC 13076)	88.34	87.68	100	99.91	96.86	83.8	84.1	81.68	79.19	76.96	75.23	71.59	75.5	70.56	70.17	70.85	72.05	72.16	74.43	71	77.11
P.harei (FDAARGOS1136)	88.58	87.62	99.91	100	96.82	84.1	84.08	81.44	79.13	76.73	75.13	71.52	75.38	70.42	69.84	70.5	72.79	72.48	73.74	70.53	75.88
P. harei (NCTC 13077)	88.37	87.65	96.86	96.82	100	83.9	83.72	80.83	78.54	75.57	72.52	71.53	71.5	70.06	69.67	69.89	70.13	70.66	72.31	71.59	68.67
P. timonensis (JC401)	83.44	83.12	83.8	84.1	83.9	100	96.67	81.84	80.41	76.9	72.39	71.34	71.67	70.66	70.18	69.89	70.78	71.04	69.66	67.48	73.06
P. phoceensis (SIT15)	83.48	82.96	84.1	84.08	83.72	96.67	100	81.91	80.48	77.14	72.74	71.16	71.86	70.42	69.78	69.66	70.91	71.15	73.45	69.06	73.68
P. senegalensis (JC140)	81.71	80.91	81.68	81.44	80.83	81.84	81.91	100	81.83	77.3	74.76	71.89	73.51	70.33	70.28	71.6	72.95	72.93	70.51	70.82	73.32
P. lacydonensis (EL1)	79.37	87.68	79.19	79.13	78.54	80.41	80.48	81.83	100	77.42	73.38	72.65	73.83	70.33	70.28	70.39	71.26	71.47	75.04	76.62	73.02
P. ovalis (MSJ-1)	76.33	87.62	76.96	76.73	75.57	76.9	77.14	77.3	77.42	100	73.25	71.07	74.39	70.75	69.83	69.69	72.28	71.97	70.99	67.77	76.26
P lacrimalis (NCTC13149)	74.59	87.65	75.23	75.13	72.52	72.39	72.74	74.76	73.38	73.25	100	74.92	75.17	69.77	69.84	72.02	73.97	73.43	78.14	74.72	80
P. raoultii (KHD4)	72.69	83.12	71.59	71.52	71.53	71.34	71.16	71.89	72.65	71.07	74.92	100	72.36	69.74	69.78	70.21	71.75	72	71.98	73.47	69.91
P. obesi (ph1)	75.01	82.96	75.5	75.38	71.5	71.67	71.86	73.51	73.83	74.39	75.17	72.36	100	71.25	70.78	70.86	73.7	72.57	79.46	76.79	77.15
P. stercorisuis (DSM 27563)	70.17	70.58	70.56	70.42	70.06	70.66	70.42	70.33	70.33	70.75	69.77	69.74	71.25	100	73.01	71.01	71.04	71.11	68.1	67.18	66.81
P. mikwangii (ChDCB134)	69.74	69.27	70.17	69.84	69.67	70.18	69.78	70.28	70.28	69.83	69.84	69.78	70.78	73.01	100	71.37	71.39	71.48	70.26	67.13	67.51
P. indolicus (NCTC11088)	70.38	69.78	70.85	70.5	69.89	69.89	69.66	71.6	70.39	69.69	72.02	70.21	70.86	71.01	71.37	100	83.32	83.5	70.31	68.21	70.36
P. asaccharolyticus (DSM20463)	72.51	73.1	72.05	72.79	70.13	70.78	70.91	72.95	71.26	72.28	73.97	71.75	73.7	71.04	71.39	83.32	100	99.96	69.91	69.64	75.96
P. asaccharolyticus (FDAARGOS1135)	72.11	73.18	72.16	72.48	70.66	71.04	71.15	72.93	71.47	71.97	73.43	72	72.57	71.11	71.48	83.5	99.96	100	69.73	69.64	75.35
P. pacaensis (Kh-D5)	73.08	70.23	74.43	73.74	72.31	69.66	73.45	70.51	75.04	70.99	78.14	71.98	79.46	68.1	70.26	70.31	69.91	69.73	100	74.43	73.6
P. nemausensis (1804121828)	74.75	69.76	71	70.53	71.59	67.48	69.06	70.82	76.62	67.77	74.72	73.47	76.79	67.18	67.13	68.21	69.64	69.64	74.43	100	68.7
Anaerococcus degeneri (FDAARGOS1538)	72.45	66.98	77.11	75.88	68.67	73.06	73.68	73.32	73.02	76.26	80	69.91	77.15	66.81	67.51	70.36	75.96	75.35	73.6	68.7	100
